# Supplementary material for: Fingerprint of climate change in precipitation aggressiveness across the central Mediterranean (Italian) area
Source: Sci Rep. 2020 Dec 16;10:22062. doi: 10.1038/s41598-020-78857-3 (PMC7744579; doi:10.1038/s41598-020-78857-3)
Supplement: Supplementary file 1 — Supplementary Information [file 41598_2020_78857_MOESM1_ESM.xlsx]

## Sheet: R Model (1981-2015)
Supplement to Nazzareno Diodato, Fredrik Charpentier Ljungqvist, and Gianni Bellocchi, "Fingerprint of climate change in precipitation aggressiveness across the central (Italian) Mediterranean area"
	Calibration	Pw	Ps	Ps	Pa	CV	SSI(GF) 11 y Italia intera (36-46 N, 7.515 E)		R mod	R Areal Mean	R 90th percentile
	1994	226.22	152.402	114.719	227.26	0.098487	1.6	26071.1	1147.63	1222.21	1921.6
	1995	217.298	205.313	176.012	221.347	0.0370183	1.5	38959.7	1020.16	1026.99	1628.5
	1996	325.437	208.291	154.811	350.562	0.106676	1.3	54270.9	1521.86	1591.42	2741.5
	1997	241.748	111.542	140.617	283.249	0.114998	1.1	39829.7	1290.39	1336.61	2262.2
	1998	213.278	177.041	108.378	313.468	0.109115	0.9	33973.1	1198.03	1124.32	1907.6
	1999	189.186	194.139	130.001	296.335	0.0932198	0.8	38523.9	1180.6	1244	2330.9
	2000	156.651	156.202	112.082	347.571	0.120912	0.7	38956.3	1280.57	1350.11	2288.3
	2001	264.842	175.416	88.7029	188.709	0.109012	0.7	16739.1	1000.8	960.628	1360.5
	2002	136.711	181.586	176.851	297.006	0.0929021	0.6	52525.9	1301.24	1407.26	2619.2
	2003	283.663	124.115	91.3881	304.035	0.142865	0.6	27785.2	1230.56	1148.2	1740.3
	2004	244.746	222.802	108.563	277.509	0.105828	0.4	30127.2	1163.45	1134.53	1091.96
	2005	292.956	171.374	132.985	293.528	0.113021	0.3	39034.7	1300.28	1244.03	1260.94
	2006	277.631	153.307	136.258	202.805	0.0913215	0.3	27633.8	1075.38	1074.88	1019.6
	2007	195.585	192.205	107.625	223.679	0.0896376	0.6	24073.5	1019.06	1024.86	917.289
	2008	151.48	220.136	117.649	291.655	0.105794	1	34312.8	1185.5	1074.98	1071.26
	2009	373.494	209.364	116.385	300.501	0.119426	1.5	34973.9	1412.22	1505.35	1599.29
	2010	375.564	212.666	136.345	398.002	0.127425	1.8	54265.7	1857.18	1788.35	1831.9
	2011	225.314	182.099	118.954	216.121	0.0855261	1.7	25708.4	1153.53	1213.42	1143.07
	2012	212.682	183.593	81.181	329.871	0.124059	1.6	26779.3	1243.05	1138.74	1115.3
	2013	304.975	260.773	108.776	283.237	0.116677	1.5	30809.4	1337.64	1319.09	1268.38
	2014	303.626	194.167	162.323	285.684	0.0906986	1.6	46373.1	1402	1413.16	1323.86
	2015	320.557	180.191	122.912	302.123	0.119128	1.8	37134.6	1510.73	1496.15	1532.13
	Validation
	1981	204.032	169.715	140.465	222.877	0.0656299	2	1981	1231.43	1295.65	2613.48
	1982	202.955	171.813	134.97	330.858	0.102926	1	1982	1295.67	1404.73	2355.9
	1983	212.725	186.881	141.629	179.288	0.0552607	1	1983	944.78	1096.01	1535.19
	1984	280.61	253.923	138.404	283.873	0.0965574	1.2	1984	1282.21	1498.07	2473.84
	1985	240.778	240.866	96.3598	237.034	0.118941	1.3	1985	1152.64	1022.45	1472.46
	1986	265.389	205.266	147.945	201.247	0.0723689	1.4	1986	1102.32	1066.7	1416.89
	1987	231.952	164.206	136.533	309.056	0.0996604	1.4	1987	1298.45	1263.99	1880.72
	1988	211.519	223.862	118.061	199.609	0.085476	1.5	1988	1091.35	1092.93	1488.94
	1989	123.48	170.703	174.986	219.325	0.0714493	0.8	1989	1052.62	983.638	1349.23
	1990	129.009	191.31	110.172	310.21	0.116411	0.4	1990	1200.06	1086.65	1550.76
	1991	249.415	225.847	108.26	348.664	0.113298	0.9	1991	1293.37	1348.57	2167.42
	1992	96.0875	179.249	144.899	298.454	0.115564	1.3	1992	1320.32	1272.01	1831.13
	1993	157.181	170.185	97.8544	300	0.11355	1.6	1993	1204.09	1270.43	1754.29
	<

## Sheet: R reconstruction (1680-2019)
Areal Mean P (37-46 N; 7-17 E) from Pauling et al (2006)	Pwin	Pspr	Psum	Paut	CV (variation coefficient)	SSI (GF) storm severity index		R factor (Modelled Erosivity)	LN (R mod)	Erosivity Density	PDO (From: MacDonald and Case 2005)	NAO
1680	256.433	168.016	142.987	261.763	0.0927817	1.3		1213.08	7.10091	1.47836	0.313476	-0.6763
1681	245.629	185.834	98.2316	273.857	0.113425	1		1142.6	7.04106	1.46711	-0.537008	-0.6647
1682	242.85	163.472	131.83	267.628	0.0960234	0.9		1167.89	7.06295	1.49842	0.434756	-0.6316
1683	267.777	141.79	104.655	276.926	0.126393	0.9		1200.12	7.09018	1.57246	0.860183	-0.5854
1684	307.306	160.858	130.614	323.396	0.122353	1.1		1401.16	7.24506	1.56346	0.622428	-0.5333
1685	321.63	139.83	139.266	307.774	0.125963	1.5		1486.76	7.30435	1.61583	0.302433	-0.4732
1686	192.412	151.374	134.52	222.153	0.0714445	2.1		1257.33	7.13674	1.47729	0.103492	-0.4036
1687	269.893	174.454	128.237	260.57	0.101539	2.5		1818.76	7.50591	1.47194	0.025498	-0.3252
1688	228.721	187.427	108.934	337.082	0.112787	2.5		1852.49	7.52429	1.50022	0.475276	-0.2471
1689	293.455	192.894	165.347	312.931	0.0932416	2		1653.13	7.41043	1.45917	0.849942	-0.1765
1690	247.206	210.459	146.588	275.009	0.0807491	1.5		1242.96	7.12525	1.37845	0.277944	-0.1189
1691	229.791	169.698	140.677	268.384	0.0859755	1.1		1157.76	7.05424	1.46814	-0.361731	-0.0738
1692	273.725	225.371	195.321	220.987	0.0478149	0.9		1052.5	6.95893	1.19858	0.446038	-0.034
1693	254.984	262.569	140.547	305.144	0.0922764	0.9		1272.86	7.14902	1.36366	-0.375813	0.0006
1694	277.024	153.8	146.905	327.394	0.110078	1.1		1400.93	7.2449	1.58795	0.093392	0.026
1695	227.213	200.055	154.108	314.443	0.0858024	1.3		1291.58	7.16363	1.45001	0.411029	0.0429
1696	168.071	246.249	135.785	297.632	0.0988937	1.4		1283.5	7.15735	1.49295	-0.009447	0.0554
1697	278.423	191.073	156.763	271.36	0.0862364	1.6		1324.84	7.18905	1.41311	-0.761918	0.0694
1698	258.966	214.429	167.329	334.271	0.084968	1.7		1485.08	7.30323	1.42503	-1.10965	0.0884
1699	242.848	193.014	152.198	268.154	0.0771493	1.7		1279.43	7.15417	1.3915	-0.442921	0.1125
1700	247.98	217.568	159.925	330.93	0.0861609	1.7		1458.19	7.28495	1.42377	-0.508167	0.1407
1701	237.972	160.435	120.839	278.406	0.103006	1.7		1290.47	7.16276	1.52002	-0.459392	0.1679
1702	191.815	158.416	164.143	276.469	0.0788417	1.7		1271.41	7.14788	1.51702	-0.30044	0.1825
1703	219.131	186.309	169	296.124	0.0760508	1.6		1302.97	7.1724	1.43587	-1.09894	0.1787
1704	244.453	168.689	111.322	234.273	0.101615	1.7		1208.21	7.0969	1.48523	-1.11103	0.1577
1705	200.801	227.806	151.991	287.579	0.0786283	2		1440.57	7.27279	1.39761	-0.092923	0.1273
1706	225.855	186.621	101.083	294.208	0.109591	2.5		1746.36	7.46529	1.47573	-0.207877	0.0943
1707	231.779	221.857	146.644	308.269	0.0857799	2.7		2094.51	7.64707	1.4062	-0.99122	0.064
1708	294.095	215.981	175.412	248.217	0.0683191	2.7		2119.55	7.65896	1.29268	-0.79085	0.0413
1709	301.355	230.064	135.338	340.728	0.105873	2.2		1853.54	7.52486	1.42043	-0.947475	0.0263
1710	217.693	164.765	86.3106	272.742	0.116456	1.4		1126.86	7.02719	1.51243	-1.21458	0.017
1711	258.687	212.965	148.514	309.971	0.0885394	0.9		1269.42	7.14631	1.40962	-1.08523	0.008
1712	291.38	218.041	161.168	277.021	0.081865	0.6		1231.42	7.11593	1.3539	-0.282613	-0.0092
1713	273.18	204.905	190.127	280.868	0.066088	0.7		1206.62	7.09558	1.32164	-0.666362	-0.0466
1714	200.756	183.323	133.032	289.187	0.0900232	0.8		1166.45	7.06172	1.48886	-0.941362	-0.1124
1715	231.563	181.111	124.339	279.07	0.0953102	0.9		1161.12	7.05714	1.46867	-0.706593	-0.2081
1716	214.708	186.441	129.863	315.815	0.0986089	0.9		1240.03	7.12289	1.50511	-1.38456	-0.3228
1717	239.42	172.858	140.274	355.515	0.106982	1		1393.04	7.23925	1.5732	-0.80717	-0.4406
1718	248.226	178.484	123.083	258.134	0.0982846	1.3		1174.58	7.06866	1.46761	-0.01194	-0.5474
1719	284.938	220.303	107.407	255.815	0.109172	1.5		1238.94	7.12201	1.38918	0.20497	-0.6327
1720	290.45	229.772	140.198	319.695	0.0992064	1.6		1442.22	7.27394	1.4039	0.206402	-0.693
1721	287.452	229.951	132.787	274.89	0.0976051	1.3		1263.61	7.14173	1.378	0.179836	-0.7317
1722	231.606	236.064	75.7497	347.75	0.128584	1		1194.03	7.08509	1.37707	-0.611172	-0.7557
1723	288.705	219.847	140.696	256.927	0.0883604	0.7		1179.76	7.07307	1.35756	-0.731583	-0.7661
1724	258.48	249.134	71.3355	295.426	0.13565	0.6		1140.96	7.03962	1.35712	-0.412099	-0.7589
1725	252.053	225.285	121.826	312.63	0.101879	0.6		1245.35	7.12718	1.4147	0.097407	-0.7338
1726	299.688	176.81	74.3804	246.438	0.129888	0.6		1075.93	6.98094	1.41598	1.07714	-0.6906
1727	278.855	249.222	136.218	351.516	0.101827	0.6		1375.8	7.22679	1.40291	0.650328	-0.6247
1728	263.521	221.987	53.9882	355.703	0.14197	0.6		1118.12	7.0194	1.30107	-0.467444	-0.5318
1729	268.708	211.149	110.223	310.046	0.111751	0.4		1238.98	7.12205	1.42966	-0.621567	-0.4118
1730	228.426	259.024	137.515	352.058	0.100524	0.2		1359.84	7.21512	1.43351	-0.156354	-0.2674
1731	266.4	212.395	120.618	299.323	0.104349	0.1		1232.75	7.117	1.42452	0.049617	-0.1049
1732	239.613	219.256	122.736	321.384	0.101603	0		1252.75	7.1331	1.43467	0.543229	0.0631
1733	210.35	226.824	115.18	259.355	0.0955301	0		1114.84	7.01647	1.41967	0.159322	0.2215
1734	201.796	241.988	148.784	272.454	0.0785231	0		1154.35	7.05129	1.37608	0.052126	0.3561
1735	253.271	225.237	141.065	274.65	0.0853416	0		1180.65	7.07382	1.37083	-0.821183	0.4557
1736	242.02	211.342	142.276	294.932	0.0864452	0.1		1207.89	7.09663	1.40477	-0.923233	0.5215
1737	227.405	222.393	144.469	285.36	0.0810802	0.3		1174.5	7.06859	1.38132	-0.442791	0.5569
1738	200.736	224.602	132.392	265.849	0.0841051	0.8		1124.6	7.02519	1.40658	-0.120693	0.5633
1739	260.942	255.783	139.858	290.741	0.0914347	1.4		1300.42	7.17044	1.35882	-0.253995	0.5397
1740	256.861	232.587	136.76	278.554	0.089759	2.1		1562.99	7.35436	1.37397	-0.020835	0.4931
1741	288.901	216.014	158.727	284.429	0.0857614	2.5		1981.7	7.59171	1.37707	1.01921	0.4343
1742	240.438	223.774	112.364	305.05	0.105038	2.5		1877.88	7.5379	1.42102	-0.061946	0.3733
1743	248.801	268.723	135.453	258.413	0.0924839	2.2		1650.58	7.40888	1.3541	0.354656	0.316
1744	201.794	207.52	141.065	319.103	0.092996	1.8		1415.5	7.25524	1.48624	0.853713	0.265
1745	253.501	230.383	104.102	275.78	0.111435	1.4		1226.4	7.11184	1.40762	1.07836	0.2169
1746	241.357	178.762	69.6783	257.765	0.132266	1.2		1075.74	6.98076	1.46861	1.39499	0.1671
1747	229.671	190.232	155.952	291.603	0.0798653	1		1203.78	7.09322	1.4265	2.83188	0.1078
1748	244.1	203.721	152.994	272.843	0.0762621	1.1		1169.41	7.06425	1.37282	1.45999	0.0306
1749	256.507	199.939	139.467	255.333	0.0866491	1.2		1170.6	7.06527	1.40278	0.42351	-0.0704
1750	214.433	185.15	143.073	297.517	0.0877359	1.4		1246.98	7.12848	1.48039	0.199256	-0.195
1751	259.479	255.144	139.902	328.49	0.0951735	1.6		1430.76	7.26596	1.41635	0.69952	-0.3367
1752	262.786	192.745	134.468	214.371	0.0809795	1.7		1200.53	7.09052	1.46388	-0.712596	-0.4861
1753	255.826	149.104	136.332	320.203	0.110008	1.8		1481.72	7.30096	1.72928	-1.38164	-0.6339
1754	262.726	175.961	133.044	249.855	0.093707	2		1414.05	7.25421	1.72223	-1.24915	-0.7774
1755	245.069	155.972	133.595	278.899	0.0999106	2.4		1698.43	7.43746	1.84747	-0.143025	-0.9156
1756	212.708	201.835	129.867	271.576	0.0856419	2.9		2127.7	7.6628	1.74206	0.234845	-1.0514
1757	263.444	187.291	141.166	279.666	0.0931121	3.2		2725.42	7.91038	1.70673	0.64215	-1.187
1758	273.293	191.132	161.455	327.583	0.092795	3.1		2760.05	7.923	1.54645	-0.051235	-1.326
1759	236.486	173.138	124.915	283.102	0.0982922	2.7		1950.22	7.5757	1.50014	0.216878	-1.4815
1760	266.185	135.66	142.397	246.264	0.102493	2.4		1685.22	7.42965	1.56148	0.76153	-1.6664
1761	207.766	204.34	135.159	312.467	0.0936055	2.2		1599.27	7.3773	1.47386	-0.098752	-1.8723
1762	262.173	177.985	128.875	254.023	0.0972733	2.2		1547.7	7.34453	1.45814	-0.539926	-2.0775
1763	183.779	190.597	106.978	302.113	0.10637	2.2		1493.86	7.30912	1.52155	-0.600555	-2.254
1764	268.368	205.613	140.64	339.606	0.100341	2		1637.52	7.40094	1.46439	-0.006212	-2.3827
1765	314.581	233.925	183.317	263.307	0.0698255	1.7		1378.68	7.22888	1.28179	-0.647596	-2.4582
1766	224.804	200.707	140.221	248.275	0.0748246	1.6		1179.2	7.07259	1.38062	-0.004559	-2.4818
1767	258.22	215.447	159.36	241.432	0.0669891	1.5		1174.84	7.06889	1.30737	0.00365	-2.4613
1768	250.271	163.456	134.452	322.825	0.10607	1.7		1428.99	7.26473	1.54877	0.334786	-2.4077
1769	269.602	210.844	160.855	231.33	0.0672149	2		1385.32	7.23369	1.30625	0.591422	-2.3346
1770	193.048	223.347	159.93	322.969	0.0871535	2.2		1666.51	7.41849	1.47763	-0.146515	-2.2534
1771	253.979	174.507	176.652	217.624	0.059555	2.3		1502.87	7.31513	1.33207	0.926813	-2.1707
1772	301.964	232.903	130.138	296.418	0.105813	2.2		1767.58	7.47737	1.39923	1.15873	-2.0854
1773	223.84	172.749	129.173	292.2	0.0959797	1.9		1383.52	7.23238	1.50062	0.186011	-1.9932
1774	319.635	200.159	132.65	277.104	0.103695	1.6		1370.35	7.22282	1.40866	0.710338	-1.892
1775	240.575	153.092	149.528	319.657	0.101465	1.4		1369.98	7.22255	1.58473	1.05373	-1.7823
1776	276.367	191.048	132.095	213.393	0.08628	1.4		1132.08	7.03182	1.38683	0.713237	-1.6723
1777	272.977	229.256	132.207	255.253	0.0919741	1.3		1205.25	7.09444	1.36563	-0.200015	-1.5668
1778	281.848	224.782	124.917	307.128	0.105323	1.3		1312.85	7.17996	1.41084	-0.368472	-1.4681
1779	222.718	110.574	127.968	240.897	0.109225	1.3		1161.57	7.05753	1.67533	-0.202707	-1.3759
1780	226.23	187.196	182.164	275.653	0.0628321	1.4		1188.14	7.08014	1.3557	-0.148201	-1.299
1781	229.524	143.38	155.061	234.296	0.0819779	1.7		1218.72	7.10555	1.50465	-0.32036	-1.2495
1782	211.474	218.714	70.5333	249.448	0.127841	2.1		1365.59	7.21934	1.44219	-1.3596	-1.2349
1783	217.407	209.616	136.906	248.099	0.0759282	2.3		1533.45	7.33527	1.37804	-0.926229	-1.2515
1784	250.384	184.233	110.62	278.45	0.107468	2.3		1626.7	7.39431	1.4691	-0.204053	-1.287
1785	245.511	163.883	133.946	209.37	0.0801906	2.1		1342.59	7.20235	1.43547	-0.041777	-1.3197
1786	267.767	198.126	140.082	278.018	0.0929052	1.9		1442.06	7.27383	1.42431	-0.338761	-1.3255
1787	243.878	206.385	110.431	274.247	0.103806	1.9		1375.23	7.22637	1.43211	-0.039623	-1.2871
1788	253.134	190.693	152.611	276.091	0.0820856	2.2		1583.22	7.36722	1.41038	-0.382073	-1.199
1789	226.584	181.62	118.469	283.658	0.098589	2.3		1589.56	7.37121	1.47684	-0.329045	-1.0671
1790	189.22	170.714	129.799	264.796	0.0853793	2.2		1418.99	7.2577	1.49782	-0.413653	-0.91
1791	226.767	168.561	144.845	274.105	0.0850392	1.9		1354.65	7.2113	1.47284	-0.044144	-0.7441
1792	265.353	194.632	125.67	276.368	0.101297	1.5		1273.83	7.14978	1.44457	1.56337	-0.5803
1793	197.744	236.272	145.839	268.47	0.0786444	1.1		1152.3	7.04952	1.3844	1.32454	-0.4244
1794	241.542	186.329	133.443	311.406	0.0979132	0.9		1252.59	7.13296	1.48004	0.228215	-0.2827
1795	257.218	186.735	160.239	258.447	0.0772096	0.7		1156.97	7.05356	1.3933	-0.116613	-0.1622
1796	221.837	170.666	153.408	295.059	0.086184	0.5		1217.16	7.10427	1.49424	0.114221	-0.0684
1797	246.912	215.376	121.863	295.869	0.0991405	0.4		1205.15	7.09436	1.41946	-0.17068	-0.0016
1798	222.156	180.97	135.023	299.5	0.0932375	0.5		1206.22	7.09524	1.48717	-0.124054	0.0427
1799	237.475	203.989	104.156	270.488	0.10633	0.7		1133.3	7.03289	1.43944	0.527364	0.0716
1800	242.587	173.206	133.351	278.999	0.0944373	1		1188.88	7.08077	1.4791	0.612193	0.0935
1801	228.525	173.965	147.331	318.662	0.094973	1.3		1314.78	7.18142	1.52483	-0.073362	0.1144
1802	229.087	150.844	113.292	300.591	0.111042	1.4		1242.98	7.12527	1.562	0.468676	0.1364
1803	262.058	189.871	117.462	261.049	0.105241	1.5		1236.78	7.12027	1.4558	0.006852	0.1626
1804	262.083	191.65	144.89	298.329	0.092505	1.5		1324.74	7.18897	1.44559	0.664918	0.1957
1805	283.692	179.146	141.653	271.818	0.0981792	1.5		1304.88	7.17386	1.45965	0.605156	0.2326
1806	231.966	176.897	149.109	250.766	0.0754019	1.5		1168.33	7.06333	1.41238	-0.045173	0.2652
1807	205.534	180.161	139.113	289.394	0.0876807	1.6		1260.3	7.13911	1.48539	-0.881666	0.2886
1808	197.398	163.348	113.885	276.242	0.0988306	1.9		1295.06	7.16631	1.53369	-0.415171	0.3033
1809	231.327	187.773	147.801	222.695	0.0657958	2.4		1551.69	7.3471	1.3577	-0.725609	0.3091
1810	224.565	205.929	138.425	296.051	0.0875647	2.8		2118.77	7.65859	1.42825	-1.10336	0.3047
1811	239.934	150.619	135.715	256.927	0.0957012	3		2211.01	7.70121	1.52646	-0.051995	0.2914
1812	229.469	180.981	124.862	268.747	0.0925436	2.9		2125.93	7.66196	1.46087	-0.3551	0.2725
1813	241.952	162.249	149.316	307.484	0.0961138	2.4		1781.34	7.48512	1.53554	-0.557216	0.2556
1814	260.474	180.816	160.036	322.765	0.0928607	1.7		1468.9	7.29227	1.49545	-0.235932	0.2532
1815	239.111	162.587	188.957	259.465	0.0687106	1.2		1180.28	7.0735	1.41501	0.115775	0.2762
1816	236.599	176.07	142.857	271.688	0.0855591	0.9		1162.64	7.05845	1.45184	-0.479874	0.3279
1817	228.393	154.753	109.833	270.022	0.106632	0.7		1131.19	7.03103	1.53489	0.622076	0.4046
1818	220.836	187.978	156.414	210.95	0.0518298	0.7		976.587	6.88406	1.30784	0.899885	0.496
1819	231.216	159.068	146.267	332.966	0.102896	0.9		1345.13	7.20425	1.59022	0.090143	0.5921
1820	253.842	178.334	103.454	297.573	0.114939	1.1		1203.39	7.0929	1.48291	-0.16326	0.6825
1821	216.904	206.652	148.213	240.762	0.065298	1.5		1120.8	7.0218	1.341	0.523148	0.7544
1822	216.216	138.799	109.746	255.561	0.105594	1.9		1273.52	7.14954	1.57744	-0.237079	0.7968
1823	309.574	173.301	115.181	238.935	0.10833	2.2		1578.31	7.36411	1.4346	-1.81816	0.8047
1824	224.296	174.087	127.739	239.393	0.0848599	2.2		1428.87	7.26464	1.45239	-0.930514	0.7754
1825	198.228	147.184	135.942	226.492	0.0754451	2		1234.19	7.11817	1.4941	0.437268	0.708
1826	292.877	171.731	153.012	264.413	0.0936314	1.6		1335.5	7.19706	1.45376	-0.44878	0.6092
1827	250.465	203.342	182.648	247.624	0.0534446	1.1		1085.29	6.9896	1.26256	-0.379013	0.4884
1828	232.482	155.885	111.031	233.618	0.103326	0.7		1078.66	6.98348	1.527	0.279389	0.3498
1829	233.095	230.19	105.004	283.58	0.10725	0.3		1162.5	7.05833	1.41344	-0.741129	0.197
1830	266.469	157.305	128.519	244.171	0.0999432	0.1		1141.94	7.04048	1.49343	-0.935043	0.0383
1831	320.976	243.149	142.089	227.071	0.0914131	0		1170.92	7.06554	1.31596	-0.08667	-0.1187
1832	284.307	180.324	129.924	201.112	0.0904601	0		1069.36	6.97481	1.4077	1.10812	-0.2672
1833	252.581	188.379	172.089	257.258	0.0679025	0.2		1133.38	7.03296	1.35404	1.68853	-0.3989
1834	156.652	120.979	112.207	183.031	0.0716182	0.4		901.964	6.80457	1.62321	0.668147	-0.5096
1835	197.256	184.102	161.207	228.456	0.0491596	0.7		978.053	6.88556	1.31311	0.703455	-0.598
1836	252.287	220.514	117.585	265.316	0.100901	1.2		1184.26	7.07688	1.40904	-0.33061	-0.6591
1837	199.178	216.123	153.949	186.978	0.0486383	1.6		1037.34	6.94441	1.29409	0.154837	-0.6907
1838	345.346	214.191	141.259	308.194	0.10692	1.9		1638.76	7.4017	1.41117	1.14698	-0.6946
1839	260.12	210.362	120.508	372.838	0.112869	2.2		1798.51	7.49472	1.47796	1.84377	-0.6814
1840	283.184	189.155	133.116	277.663	0.102557	2.3		1734.38	7.4584	1.45404	1.03235	-0.6641
1841	289.526	170.72	137.567	236.064	0.0936475	2.5		1807.67	7.4998	1.43414	0.582955	-0.6554
1842	264.692	198.768	122.987	355.715	0.111153	2.9		2471.21	7.81246	1.48387	0.535094	-0.6692
1843	275.006	218.757	152.745	241.989	0.0751851	3.2		2784.02	7.93165	1.32319	0.207931	-0.7115
1844	236.987	218.339	128.919	353.531	0.104484	3.2		2864.97	7.96031	1.47033	0.292297	-0.7815
1845	281.198	263.051	158.462	274.445	0.0820858	2.9		2549.48	7.84365	1.31398	-0.139314	-0.8689
1846	180.355	255.431	178.35	388.638	0.101598	2.2		1977.37	7.58952	1.61449	0.478825	-0.9564
1847	289.707	186.251	180.572	276.947	0.0800355	1.6		1366.3	7.21986	1.40328	0.952324	-1.0291
1848	249.186	241.683	117.114	343.404	0.10815	1.1		1317.6	7.18356	1.416	0.564335	-1.0777
1849	194.348	215.064	129.721	331.853	0.101621	1.2		1296.87	7.16771	1.50538	1.15206	-1.0926
1850	198.435	205.16	151.379	307.735	0.0856198	1.6		1322.49	7.18727	1.46794	1.53987	-1.0706
1851	221.526	238.25	151.872	365.635	0.0974824	2.2		1823.68	7.50861	1.48607	0.747573	-1.0167
1852	177.059	163.977	152.651	340.459	0.103991	2.5		1859.9	7.52828	1.68302	1.25245	-0.9329
1853	238.368	264.938	134.941	291.545	0.0940289	2.6		2068.13	7.6344	1.38435	1.77408	-0.821
1854	228.323	179.254	146.338	246.119	0.0741169	2.8		1957.77	7.57956	1.41657	1.01201	-0.6834
1855	258.767	260.925	141.482	337.411	0.0958533	2.9		2594.83	7.86128	1.40634	0.76854	-0.5224
1856	278.143	240.179	130.39	295.912	0.100359	2.7		2239.35	7.71394	1.40607	0.164832	-0.3401
1857	258.322	206.815	114.28	304.972	0.107184	2.4		1802.42	7.49689	1.44272	-1.83527	-0.1418
1858	168.87	186.812	144.132	263.937	0.0783763	1.8		1239.49	7.12246	1.48116	-0.445403	0.0632
1859	205.735	210.542	134.422	311	0.0933806	1.3		1258.16	7.1374	1.46521	0.643279	0.2617
1860	260.599	197.186	104.206	293.646	0.113567	0.9		1196.57	7.08722	1.44777	0.419625	0.4417
1861	275.627	186.162	98.5016	192.805	0.105034	0.8		1028.88	6.93622	1.42862	0.632413	0.5967
1862	180.731	209.751	114.108	341.326	0.111771	1.1		1279.17	7.15397	1.53629	0.741705	0.7207
1863	189.674	213.071	102.457	280.764	0.104904	1.3		1152.33	7.04954	1.46938	0.471816	0.808
1864	213.195	189.515	142.138	305.337	0.0898055	1.3		1251.56	7.13215	1.48005	-0.161951	0.8601
1865	250.703	190.757	136.386	272.733	0.0902246	1.2		1195.01	7.08591	1.43167	-0.114174	0.8814
1866	208.888	264.733	122.557	291.973	0.102469	1.3		1256.32	7.13594	1.41508	0.61643	0.8784
1867	183.764	194.125	137.506	289.115	0.0880116	1.7		1280.73	7.15518	1.49065	0.847676	0.8588
1868	179.517	146.003	161.894	327.159	0.102059	2.3		1708.35	7.44328	1.71241	1.83616	0.828
1869	187.501	201.121	132.731	256.425	0.0792485	2.6		1724.09	7.45246	1.43141	1.94044	0.7925
1870	293.088	139.308	164.91	267.407	0.102969	2.6		2020.22	7.61096	1.56781	1.35581	0.7599
1871	255.987	169.414	117.292	280.938	0.10819	2.2		1572.14	7.3602	1.50132	1.03273	0.7391
1872	258.717	176.596	164.853	321.722	0.0917378	1.7		1472.73	7.29487	1.50479	0.750741	0.7357
1873	318.018	217.612	102.528	286.276	0.120011	1.1		1241.63	7.12418	1.38692	0.507736	0.7515
1874	187.098	174.52	156.547	241.327	0.0605349	0.6		1024.26	6.93172	1.39215	1.2518	0.7839
1875	267.164	160.934	159.618	301.276	0.0967933	0.2		1314.75	7.1814	1.53253	0.798435	0.8276
1876	214.065	253.017	160.796	254.558	0.0692301	0.1		1123.25	7.02398	1.31617	0.846841	0.8823
1877	240.944	242.487	112.308	262.255	0.104958	0		1158.15	7.05458	1.39992	0.345468	0.9425
1878	203.102	179.289	146.351	385.587	0.111233	0.1		1481.44	7.30077	1.65987	-0.1924	0.9976
1879	328.532	262.959	90.9866	266.36	0.124232	0.2		1187.61	7.07969	1.3134	-0.902646	1.0384
1880	209.216	202.918	172.141	265.795	0.0587481	0.5		1087.33	6.99148	1.32286	-0.952197	1.0636
1881	232.33	207.331	107.681	309.734	0.107659	0.8		1200.9	7.09083	1.44713	-1.09778	1.071
1882	203.677	169.694	117.616	362.149	0.116378	0.9		1332.83	7.19506	1.60076	-0.388679	1.0527
1883	254.436	204.381	130.933	256.34	0.0918572	0.8		1150.56	7.048	1.41097	-0.812226	1.0031
1884	154.233	198.356	191.173	248.877	0.0625969	0.5		1098.82	7.00199	1.42086	0.084565	0.9282
1885	250.189	223.364	129.294	367.719	0.106804	0.4		1378.74	7.22892	1.46649	-0.542718	0.8415
1886	237.646	189.48	162.353	280.929	0.0746915	0.5		1173.75	7.06796	1.39706	-0.510186	0.7565
1887	256.678	178.54	119.54	357.482	0.115198	1		1355.11	7.21164	1.52736	-0.067269	0.6836
1888	225.089	195.301	151.524	256.409	0.069666	1.7		1219.38	7.1061	1.36712	0.063205	0.6303
1889	234.873	214.448	146.368	304.205	0.0854357	2.1		1562.09	7.35378	1.40935	0.948075	0.6057
1890	194.568	226.941	132.578	272.5	0.0863466	2		1397.89	7.24272	1.42022	1.0794	0.6128
1891	229.825	215.615	119.575	278.38	0.0955795	1.5		1228.27	7.11336	1.4178	1.41614	0.6479
1892	219.8	220.839	132.464	285.938	0.0881101	1		1178.3	7.07182	1.40835	0.712042	0.7012
1893	238.046	142.837	131.019	261.659	0.10102	1		1170.14	7.06488	1.55898	0.672577	0.7619
1894	200.359	200.398	93.4289	252.012	0.105839	1.4		1107.36	7.00974	1.46983	0.174958	0.8253
1895	275.885	220.088	100.471	240.748	0.110365	2		1419.38	7.25798	1.39065	0.072643	0.8889
1896	209.365	160.375	169.228	343.621	0.0986067	2.4		1875.24	7.53649	1.64632	-0.000117	0.9473
1897	258.696	219.115	149.15	239.466	0.0738886	2.6		1897.19	7.54813	1.32874	-0.067704	0.9923
1898	196.658	227.696	132.665	283.439	0.0887514	2.6		1868.27	7.53277	1.42766	-0.051823	1.0164
1899	181.202	187.448	118.66	210.806	0.0746945	2.5		1510.68	7.32031	1.44901	-0.183915	1.0189
1900	284.976	229.903	150.415	289.79	0.0895367	2.3		1807.35	7.49962	1.37346	-1.14321	1.0026
1901	234.653	208.773	153.408	383.163	0.102458	2		1746.62	7.46544	1.54779	-0.330813	0.9732
1902	305.317	234.241	110.802	317.733	0.11947	1.5		1392.93	7.23916	1.40462	-0.613554	0.9388
1903	140.621	195.102	138.666	275.938	0.0934267	1		1165.84	7.06119	1.57986	-0.243075	0.9044
1904	313.819	199.57	128.507	278.408	0.105611	0.6		1246.77	7.12831	1.41514	-0.728491	0.8731
1905	225.398	251.334	150.521	361.243	0.0966264	0.3		1399.71	7.24402	1.45667	0.124799	0.8471
1906	225.667	212.496	129.62	279.802	0.0887823	0.3		1156.51	7.05316	1.41196	0.89985	0.8295
1907	249.132	185.165	103.567	278.588	0.111346	0.4		1154.33	7.05128	1.46822	1.21741	0.8278
1908	181.608	203.399	146.346	192.322	0.0485859	0.4		928.614	6.83369	1.32791	0.343433	0.8466
1909	219.928	217.837	147.594	272.4	0.0752082	0.4		1134.26	7.03373	1.36804	0.593117	0.8858
1910	243.941	190.643	159.737	330.334	0.0904577	0.3		1330.43	7.19326	1.48589	1.02361	0.9419
1911	197.201	231.88	124.496	296.87	0.0967638	0.3		1193.47	7.08462	1.44469	1.2396	1.0115
1912	254.904	209.214	148.016	287.62	0.0841787	0.5		1206.92	7.09583	1.39178	0.539644	1.091
1913	164.63	200.606	166.426	198.462	0.0392145	0.7		914.147	6.81799	1.29126	0.260791	1.1749
1914	194.7	213.241	157.324	261.96	0.0664319	1		1098.45	7.00165	1.36177	0.741937	1.2546
1915	389.866	216.661	213.412	345.266	0.0922732	1		1630.84	7.39685	1.45167	1.38371	1.3208
1916	178.375	223.685	111.101	393.229	0.122404	0.8		1385.49	7.23381	1.56207	0.904242	1.3642
1917	331.927	208.412	108.507	279.461	0.116515	0.5		1228.43	7.11349	1.38697	0.500912	1.377
1918	148.636	230.103	131.886	319.657	0.10782	0.3		1284.84	7.15839	1.57939	1.6122	1.3539
1919	266.637	203.875	123.557	280.941	0.102156	0.2		1204.83	7.09409	1.43128	1.46225	1.2935
1920	170.404	173.099	155.044	257.457	0.0719734	0.2		1083.6	6.98805	1.47353	1.79024	1.2018
1921	209.742	226.157	150.994	190.731	0.0572336	0.4		978.446	6.88597	1.30632	1.76044	1.0902
1922	217.674	192.801	83.1759	289.334	0.118174	0.6		1104.56	7.0072	1.45985	1.78085	0.9713
1923	249.827	181.994	103.195	230.765	0.104714	0.6		1072.68	6.97791	1.45848	0.535021	0.8549
1924	306.339	221.247	163.921	182.428	0.0825937	0.7		1104.9	7.00751	1.32559	0.431274	0.7473
1925	186.441	231.964	121.008	325.699	0.105613	0.7		1256.65	7.1362	1.49005	0.265444	0.6504
1926	172.37	179.889	165.487	299.267	0.0850277	0.8		1239.29	7.12229	1.55251	0.74952	0.5617
1927	234.877	184.301	80.3639	258.156	0.122365	0.9		1076.8	6.98175	1.47127	1.15757	0.4793
1928	270.57	281.224	60.8781	368.924	0.141676	1		1202.36	7.09204	1.26429	0.689714	0.407
1929	233.671	136.007	138.999	302.405	0.106385	1		1279.72	7.15439	1.62128	0.121048	0.3452
1930	257.173	254.204	118.71	229.199	0.101552	1		1139.98	7.03877	1.3703	-0.120168	0.2879
1931	311.359	223.959	83.485	312.56	0.138044	1		1243.59	7.12576	1.38641	0.79548	0.2262
1932	141.468	232.095	129.825	260.313	0.0999347	0.9		1154.71	7.0516	1.54093	0.683273	0.1468
1933	243.221	154.731	126.685	343.008	0.113861	0.7		1337.89	7.19885	1.59106	0.460702	0.0401
1934	260.87	234.362	191.637	268.192	0.0516306	0.6		1113.39	7.01516	1.21406	-0.706578	-0.0985
1935	249.983	144.965	91.5729	341.025	0.130229	0.4		1236.65	7.12016	1.5482	-0.404145	-0.2642
1936	320.714	265.526	122.586	239.584	0.104148	0.3		1191.15	7.08268	1.31625	-0.05109	-0.4476
1937	224.593	247.473	171.589	364.094	0.0892577	0.3		1434.41	7.26851	1.46312	0.266303	-0.6383
1938	252.032	137.961	155.934	222.629	0.0857759	0.4		1112.03	7.01394	1.50536	1.11807	-0.8275
1939	244.671	258.337	122.942	296.997	0.101283	0.6		1234	7.11802	1.38385	0.616829	-1.0019
1940	248.4	197.31	173.191	309.633	0.078075	0.8		1270.33	7.14703	1.41359	0.7788	-1.1457
1941	285.006	229.773	125.401	288.067	0.105511	0.8		1252.95	7.13326	1.40199	1.12638	-1.2441
1942	234.99	157.948	106.693	171.716	0.0898624	0.8		964.699	6.87182	1.49672	0.148665	-1.2901
1943	247.038	173.311	106.012	280.144	0.111124	0.7		1160.09	7.05625	1.492	0.545426	-1.2877
1944	230.121	129.242	129.403	320.561	0.114842	0.7		1303.3	7.17265	1.66017	-0.092565	-1.2511
1945	187.223	103.31	82.7612	229.073	0.120716	0.7		999.395	6.90715	1.71354	-0.456846	-1.1999
1946	197.462	160.767	116.915	254.585	0.0915869	0.8		1073.95	6.9791	1.51769	-0.514702	-1.1511
1947	291.661	162.743	94.6369	230.242	0.116637	1.2		1108.38	7.01066	1.46004	-0.408623	-1.1109
1948	250.235	172.274	142.998	244.713	0.08516	1.6		1219.77	7.10642	1.44219	-0.621761	-1.0838
1949	149.954	148.714	103.214	315.462	0.118328	2.1		1401.28	7.24514	1.67978	-0.229414	-1.0765
1950	196.478	168.526	98.3264	256.564	0.102376	2.5		1584.69	7.36814	1.52205	-0.783732	-1.0961
1951	373.946	218.893	125.939	329.343	0.119494	2.5		2262.13	7.72406	1.41351	-0.952573	-1.1434
1952	192.965	124.202	95.4238	277.597	0.116878	2.3		1435.98	7.2696	1.6455	-0.220682	-1.2118
1953	260.385	152.763	182.218	247.757	0.0793762	1.9		1393.21	7.23936	1.46501	-0.969309	-1.2956
1954	246.316	259.561	142.744	202.801	0.0811448	1.5		1165.89	7.06124	1.32291	-0.863335	-1.3863
1955	243.666	135.865	150.778	302.533	0.104349	1.2		1328.19	7.19157	1.62426	-0.63819	-1.4761
1956	232.78	213.21	121.921	249.024	0.0912282	1		1116.29	7.01776	1.40775	-1.09946	-1.5651
1957	207.091	199.281	142.583	264.37	0.0753819	1		1109.55	7.01171	1.40093	-0.613956	-1.6637
1958	213.822	205.887	118.529	299.101	0.0986846	1.1		1194.07	7.08513	1.45639	0.116571	-1.7825
1959	195.392	262.477	170.003	298.476	0.0794009	1.5		1330.33	7.19319	1.39222	-0.347128	-1.9251
1960	315.2	215.84	138.433	364.913	0.111021	1.8		1667.02	7.41879	1.46494	-0.631982	-2.0855
1961	280.708	165.939	110.832	307.867	0.121402	1.9		1484.79	7.30303	1.51811	-1.45981	-2.249
1962	193.557	216.307	82.8572	303.135	0.119641	1.9		1325.16	7.18929	1.45339	-1.48209	-2.399
1963	256.04	190.166	170.357	275.017	0.0734303	1.9		1405.22	7.24795	1.37945	-0.59125	-2.5176
1964	212.34	206.464	149.933	295.031	0.0810272	2		1447.68	7.27772	1.42233	-0.751903	-2.5896
1965	293.554	197.044	148.848	262.837	0.0886942	2		1504.46	7.31619	1.39177	-0.711183	-2.6075
1966	226.872	195.214	166.378	370.156	0.0977321	1.9		1675.54	7.42389	1.57201	-0.689263	-2.5685
1967	190.982	170.371	140.053	222.705	0.0624653	1.8		1127.18	7.02748	1.40825	-0.174068	-2.4754
1968	249.373	124.03	177.036	234.089	0.0918582	1.6		1284.36	7.15802	1.58577	-0.279324	-2.3332
1969	303.705	206.41	161.46	240.078	0.0789173	1.6		1279.82	7.15447	1.33624	0.737198	-2.1504
1970	288.433	185.22	129.931	174.61	0.0929413	1.7		1187.01	7.0792	1.40748	0.620375	-1.9431
1971	268.572	208.648	108.417	253.558	0.107567	1.8		1327.67	7.19118	1.41797	-0.255987	-1.7279
1972	298.837	229.899	165.804	241.591	0.0730238	1.9		1417.42	7.25659	1.29811	-0.087468	-1.5148
1973	287.975	139.939	143.982	230.699	0.0996016	1.8		1330.41	7.19324	1.5195	-0.0651	-1.3044
1974	257.192	223.2	120.338	287.085	0.101151	1.7		1347.79	7.20622	1.40934	-0.404718	-1.086
1975	135.877	222.541	166.503	264.291	0.0867066	1.6		1276.6	7.15196	1.54563	0.218742	-0.8459
1976	209.981	180.401	199.991	385.204	0.0986536	1.5		1697.94	7.43717	1.71282	-0.013717	-0.5723
1977	281.729	180.114	169.093	210.495	0.0719832	1.2		1113.74	7.01548	1.35602	0.168996	-0.2575
1978	285.162	277.515	115.195	204.434	0.11098	0.9		1137.78	7.03684	1.34123	0.408265	0.0972
1979	310.38	186.015	171.758	339.77	0.100596	0.8		1478.58	7.29884	1.51959	0.644076	0.4825
1980	225.144	248.421	116.339	303.139	0.103478	0.8		1219.77	7.10642	1.40836	0.807031	0.878
1981	204.032	169.715	140.465	222.877	0.0656299	0.9		1005.58	6.91332	1.40888	0.522987	1.2547
1982	202.955	171.813	134.97	330.858	0.102926	1		1295.67	7.16678	1.57667	-0.032361	1.585
1983	212.725	186.881	141.629	179.288	0.0552607	1		944.78	6.85095	1.35424	0.982663	1.8528
1984	280.61	253.923	138.404	283.873	0.0965574	1.2		1282.21	7.15634	1.36458	0.356553	2.0496
1985	240.778	240.866	96.3598	237.034	0.118941	1.3		1152.64	7.04981	1.42103	0.463944	2.1767
1986	265.389	205.266	147.945	201.247	0.0723689	1.4		1102.32	7.00518	1.33594	0.356153	2.2438
1987	231.952	164.206	136.533	309.056	0.0996604	1.3		1283.43	7.15729	1.53733	0.113256	2.2667
1988	211.519	223.862	118.061	199.609	0.085476	1		1027.1	6.93449	1.40395	0.506175	2.2634
1989	123.48	170.703	174.986	219.325	0.0714493	0.7		1051.87	6.95832	1.55887	0.617055	2.2548
1990	129.009	191.31	110.172	310.21	0.116411	0.7		1200.71	7.09067	1.6512	-0.080409	2.2591
1991	249.415	225.847	108.26	348.664	0.113298	0.9		1293.37	7.16501	1.43046	-0.244111	2.289
1992	96.0875	179.249	144.899	298.454	0.115564	1.3		1320.32	7.18563	1.8316	0.628857	2.3501
1993	157.181	170.185	97.8544	409.485	0.134339	1.6		1435.28	7.26912	1.66508	1.15039	2.4389
1994	226.22	152.402	114.719	227.26	0.098487	1.6		1147.63	7.04546	1.5299	0.293471	2.5465
1995	217.298	205.313	176.012	221.347	0.0370183	1.5		1020.16	6.92771	1.20642	0.427283	2.6641
1996	325.437	208.291	154.811	350.562	0.106676	1.3		1521.86	7.32769	1.48058	0.138711
1997	241.748	111.542	140.617	283.249	0.114998	1.1		1290.39	7.1627	1.7021	0.154283
1998	213.278	177.041	108.378	313.468	0.109115	0.9		1198.03	7.08843	1.51744	0.173762
1999	189.186	194.139	130.001	296.335	0.0932198	0.8		1180.6	7.07378	1.49766	0.191242
2000	156.651	156.202	112.082	347.571	0.120912	0.7		1280.57	7.15506	1.69304	0.204722
2001	264.842	175.416	88.7029	188.709	0.109012	0.7		1000.8	6.90855	1.4591	0.216201
2002	136.711	181.586	176.851	297.006	0.0929021	0.6		1301.24	7.17107	1.67311	0.223681
2003	283.663	124.115	91.3881	304.035	0.142865	0.6		1230.56	7.11522	1.59463	0.227161
2004	244.746	222.802	108.563	277.509	0.105828	0.4		1163.45	7.05915	1.41406	0.227641
2005	292.956	171.374	132.985	293.528	0.113021	0.3		1300.28	7.17034	1.51825	0.22412
2006	277.631	153.307	136.258	202.805	0.0913215	0.3		1075.38	6.98043	1.4609	0.2176
2007	195.585	192.205	107.625	223.679	0.0896376	0.6		1019.06	6.92664	1.46521	0.20808
2008	151.48	220.136	117.649	291.655	0.105794	1		1185.5	7.07792	1.54444	0.195559
2009	373.494	209.364	116.385	300.501	0.119426	1.5		1412.22	7.25292	1.38308	0.180039
2010	375.564	212.666	136.345	398.002	0.127425	1.8		1857.18	7.52681	1.5089	0.163519
2011	225.314	182.099	118.954	216.121	0.0855261	1.7		1153.53	7.05058	1.44181
2012	212.682	183.593	81.181	329.871	0.124059	1.6		1243.05	7.12532	1.47528
2013	304.975	260.773	108.776	283.237	0.116677	1.5		1337.64	7.19866	1.35596
2014	303.626	194.167	162.323	285.684	0.0906986	1.6		1402	7.24565	1.42017
2015	320.557	180.191	122.912	302.123	0.119128	1.8		1510.73	7.32035	1.48508
2016	190.99	192.989	123.83	297.974	0.0965615	2		1411.49	7.2524	1.53118
2017	199.299	127.127	80.9757	251.99	0.120326	2.2		1322.95	7.18762	1.72316
2018	267.043	226.503	148.179	311.32	0.0890756	2.3		1800.38	7.49575	1.53879
2019	172.331	207.802	106.154	300	0.107735	2.3		1563.05	7.3544	1.61173

## Sheet: P fraction NCEP (1948-2019)
NCEP Reanalysis (prate [mm/day] mean Daily Precipitation Rate at surface)
# R95pTOT [%] Precipitation fraction due to very wet days (> 95th percentile)
	MCA	Sicily	N Italy	MCA prate-maximum over MCA [mm/day] of mean Daily Precipitation Rate at surface
1948	15.5979	33.5689	13.8156	20.8862
1949	15.163	32.5034	21.3117	15.8157
1950	13.92	12.2651	12.0837	6.74011
1951	18.0921	28.1279	14.8811	19.4058
1952	11.3039	8.56088	14.4919	13.6687
1953	20.0835	24.7802	12.024	12.641
1954	25.6386	21.0629	25.4213	18.0498
1955	17.233	20.428	23.247	14.0139
1956	22.7994	20.7778	14.1005	14.7363
1957	17.2435	27.1664	28.3873	21.6817
1958	17.4062	43.8324	15.2696	22.3614
1959	15.4543	14.9809	16.4866	14.902
1960	14.1282	13.3265	18.4147	13.328
1961	20.4221	17.4222	23.0566	13.9403
1962	11.9755	16.692	16.6621	16.3485
1963	7.2538	20.3287	6.63639	7.40795
1964	14.9779	21.0422	7.89331	9.28425
1965	7.76693	8.53294	9.34306	7.0125
1966	13.2151	10.2805	5.77099	10.163
1967	9.61484	21.3855	11.5084	9.82173
1968	14.4212	16.2936	14.3588	11.2856
1969	10.9699	24.3238	15.802	11.1715
1970	9.0805	11.7377	13.6708	10.0577
1971	12.8459	12.349	10.3111	10.6067
1972	14.0769	28.7161	12.6777	13.2382
1973	18.6783	23.4994	12.9749	12.9474
1974	12.7259	16.9126	18.5316	14.1106
1975	19.4682	12.5431	12.3537	16.5607
1976	18.7165	20.0608	9.31874	12.5936
1977	7.72871	7.47881	23.4792	13.6799
1978	20.7117	13.9266	16.1123	13.7489
1979	17.9434	19.1922	29.6629	18.579
1980	23.1077	3.13778	24.6025	18.7051
1981	15.6151	13.4387	22.4145	15.2213
1982	13.8739	19.8141	15.4589	12.4009
1983	3.0363	20.9522	13.3904	7.42385
1984	6.57389	16.3148	6.53282	7.71535
1985	11.1415	8.25704	18.1988	22.077
1986	12.5583	18.4366	8.02894	11.3027
1987	12.1336	0	11.8837	16.124
1988	7.2246	15.0376	17.6123	11.7899
1989	13.6199	22.1955	24.9513	13.1111
1990	12.5821	37.6473	12.6742	15.5485
1991	10.1178	24.5477	10.9761	14.4004
1992	17.4106	34.1417	19.775	15.4321
1993	14.3161	11.664	13.3014	13.1332
1994	17.5434	17.1924	20.2788	12.3804
1995	10.2015	22.245	14.4396	15.4779
1996	19.1916	31.5105	25.9121	25.6917
1997	23.0624	31.1401	18.9022	20.7038
1998	11.801	20.0573	8.59378	14.0441
1999	15.9738	29.058	19.9797	18.6084
2000	28.5473	29.9102	27.9777	21.8667
2001	9.1828	22.9774	19.4435	18.2124
2002	29.2712	39.397	28.2306	29.8506
2003	24.2146	38.3225	29.9317	22.9635
2004	24.1796	34.9554	16.8485	29.6231
2005	25.4611	28.7142	19.2791	24.8161
2006	19.59	31.7417	11.1277	27.8325
2007	21.4196	33.2073	13.201	20.3905
2008	22.6207	21.153	27.5492	18.7862
2009	23.3216	35.0611	32.2888	23.5841
2010	26.4705	12.7329	29.3993	29.9417
2011	19.4325	28.93	10.8177	22.7941
2012	32.1983	20.1323	21.3864	25.5092
2013	31.3963	24.0538	24.9843	24.183
2014	25.992	20	20	22.4539
2015	6	41.1487	25.6046	30.448
2016	11.2478	31.453	27.0196	20.1992
2017	24.3599	40.7064	25.9633	23.9488
2018	22.7615	22.7474	21.9421	24.0127
2019	32.1533	27.8179	31.1687	33.3972
